# Supplementary material for: Meeting materials from the 3rd Annual Meeting of the International Society for the Prevention of Tobacco Induced Diseases
Source: Tob Induc Dis. 2004 Dec 15;2(4):168. doi: 10.1186/1617-9625-2-4-168 (PMC2671527; doi:10.1186/1617-9625-2-4-168)
Supplement: Additional file 1 [file 1617-9625-2-4-168-S1.zip]

Archive with 57 entries (57 files):
- Abstract 25-Two week nicotine treatment selectively increases bone vascular constriction in.pdf
- Abstract 26-Evaluation of a statewide population-based cessation contest.pdf
- Abstract 27-Reducing Secondhand Tobacco Smoke.pdf
- Abstract 28-Underestimation of mortality due to chronic obstructive pulmonary disease (COPD).pdf
- Abstract 29-Tobacco compromises periodontal health in a maintenance population.pdf
- Abstract 30-Friends, family, and the school environment a multi-level analysis of their relationship.pdf
- Abstract 31-Knowledge, attitudes, and clinical practices involving tobacco cessation among.pdf
- Abstract 32-Smoking, exposure to environmental tobacco smoke (ETS), and home policies on.pdf
- Abstract 33-Development of a Computer Program for Translation of human.pdf
- Abstract 34-Tobacco smoke components and metabolites alter fetal and neonatal lung cell function.pdf
- Abstract 35-Knowledge, attitudes, and clinical practices involving tobacco cessation among.pdf
- Abstract 36-Cigarette smoke condensate in oral cancer.pdf
- Abstract 37-Acute nicotine treatment does not reduce blood flow to rat mandibles.pdf
- Abstract 38-Effects of Tetracyclines on Biomarkers of Systemic Inflammation in Smokers.pdf
- Abstract 39-Association of smoking with increasing vascular involvement in Type 2 diabetic.pdf
- Abstract 40-Knowledge, attitudes, and clinical practices involving tobacco cessation among.pdf
- Abstract 41-Predictors of Smoking Initiation and Smoking Patterns Among College Students.pdf
- Abstract 42-Fetal mandibular condyle cell Matrix Metalloproteases (MMPs) secretions are altered by.pdf
- Abstract 43-Treating tobacco use and dependence.pdf
- Abstract 44-How do daily and occasional smokers differ in quit behaviour.pdf
- Abstract 45-The influence of nicotine on microlymphatics in rat mesentery.pdf
- ISPTID 2003 Conference Details.pdf
- Abstract 1-PowerPoint presentation.pps
- Abstract 2-PowerPoint presentation.pps
- Abstract 3-PowerPoint presentation.pps
- Abstract 6-PowerPoint presentation.pps
- Abstract 10-PowerPoint presentation.pps
- Abstract 11-PowerPoint presentation.pps
- Abstract 17-PowerPoint presentation.pps
- Abstract 19-PowerPoint presentation.pps
- Abstract 1-The magnitude of health problems related to tobacco use.pdf
- Abstract 2-The growing consumption of tobacco in China.pdf
- Abstract 3-Secondhand Smoke Exposure.pdf
- Abstract 4-The 2004 Ed Nelson Keynote Lecture.pdf
- Abstract 5-Genetic variation Clues as to how tobacco and its products endanger the user.pdf
- Abstract 6-Actions of chemicals in tobacco products and smoke.pdf
- Abstract 7-Full PDF presentation.pdf
- Abstract 7-Reaction oxygen species production from smokeless tobacco.pdf
- Abstract 8-Cytoxic and mutagenic effects of tobacco-borne free fatty acids.pdf
- Abstract 9-Full PDF presentation.pdf
- Abstract 9-Novel therapies and treatments for lung cancer.pdf
- Abstract 10-Chronic obstructive pulmonary disease and diabetes.pdf
- Abstract 11-Periodontitis and its association to other diseases and smoking.pdf
- Abstract 12-Full PDF presentation.pdf
- Abstract 12-Smoking and pancreatic cancer.pdf
- Abstract 13-Systemic host responses in pregnant women.pdf
- Abstract 14-Smoking and wound healing.pdf
- Abstract 15-Sudden infant death syndrome.pdf
- Abstract 16-Birth defects and their association with tobacco smoke.pdf
- Abstract 17-Treating tobacco dependence.pdf
- Abstract 18-Tobacco cessation - Rates of success.pdf
- Abstract 19-Smoking cessation following cancer diagnosis.pdf
- Abstract 20-Youth smoking and youth smoking prevention (YSP) in Hong Kong.pdf
- Abstract 21-Predictors of intention to quit and successful quitting among the Chinese.pdf
- Abstract 22-Predictors of household smoking policies among San Diego residents of.pdf
- Abstract 23-The effects of cigarette smoke on hepatic and pulmonary xenobiotic metabolizing.pdf
- Abstract 24-Epidemiology and prevention of tobacco use in Tunisia.pdf
